# Supplementary material for: The Anthocyanin Accumulation Related ZmBZ1, Facilitates Seedling Salinity Stress Tolerance via ROS Scavenging
Source: Int J Mol Sci. 2022 Dec 17;23(24):16123. doi: 10.3390/ijms232416123 (PMC9783181; doi:10.3390/ijms232416123)
Supplement: Supplementary file 1 [file ijms-23-16123-s001.zip]

Archive with 1 entries (1 files):
- ijms-2076309-supplementary.pdf
